# Supplementary material for: The impact of physician education regarding the importance of providing complete clinical information on the request forms of thrombophilia-screen tests at Tygerberg hospital in South Africa
Source: PLoS One. 2020 Aug 6;15(8):e0235826. doi: 10.1371/journal.pone.0235826 (PMC7410402; doi:10.1371/journal.pone.0235826)
Supplement: S1 Data — (XLSX) [file pone.0235826.s001.xlsx]

## Sheet: Sheet5
TBH/NTBH/Acute thrombosis
تسميات الصفوف	عدد من Episode Number
1	128
2	43	33.5938
الإجمالي الكلي	171	133.594
		#DIV/0!
		#DIV/0!
		#DIV/0!

## Sheet: pre-lec-data
Patient information								Clinical information
name	F.N	DOB	Gender	Hospital	Ward	Name	contact	diagnosis	Family H	Acute thr.	Anticoag	other med	Col.time	TBH	POSTIVE	Con.com		Codes
1	1	1	1	2	1	1	1	1	2	2	2	2	1	2	1	2		1=info provided
1	1	1	1	2	1	1	1	2	2	2	2	2	1	2	1	2		2= info not provided
1	1	1	1	2	1	1	1	2	2	2	2	2	1	2	1	2
1	1	1	1	1	1	1	2	1	2	2	2	2	1	2	2
1	1	1	1	1	1	2	1	1	2	2	2	2	1	2	2
1	1	1	1	2	1	1	1	2	2	2	2	2	1	2	2
1	1	1	1	1	1	2	1	2	2	2	2	2	1	2	2
1	1	1	1	1	1	1	1	1	2	2	2	2	1	2	2
1	1	1	1	1	1	2	1	2	2	2	2	2	2	2	2
1	1	1	1	1	1	1	2	2	2	2	2	2	1	2	1	2
1	1	1	1	1	1	1	2	2	2	2	2	2	1	2	2
1	1	1	1	1	2	2	1	2	2	2	2	2	1	2	1	2
1	1	1	1	1	1	2	2	2	2	2	2	2	1	2	2
1	1	1	1	1	1	1	2	1	2	2	2	2	1	2	2
1	1	1	1	1	1	1	1	2	2	2	2	2	1	2	2
1	1	1	1	1	1	1	1	2	2	2	2	2	1	2	2
1	1	1	1	1	1	1	2	2	2	2	2	2	1	2	1	2
1	1	1	1	1	1	2	2	2	2	2	2	2	2	2	2
1	1	1	1	1	1	1	2	1	2	2	2	2	2	1	2
1	1	1	1	1	1	1	2	1	2	2	2	2	1	1	2
1	1	1	1	1	1	1	2	1	2	2	2	2	1	1	2
1	1	1	1	1	1	2	2	1	2	2	2	2	1	1	2
1	1	1	1	1	1	2	2	1	2	2	2	2	1	1	1	2
1	1	1	1	1	1	1	1	1	2	2	2	2	1	1	2
1	1	1	1	1	1	1	2	1	2	2	2	2	2	1	2
1	1	1	1	2	1	2	2	1	2	2	2	2	1	1	2
1	1	1	1	1	1	2	2	1	2	2	2	2	1	1	2
1	1	1	1	1	1	2	1	1	2	2	2	2	1	1	1	2
1	1	1	1	1	1	1	1	1	2	2	2	2	1	1	2
1	1	1	1	1	1	2	2	2	2	2	2	2	2	1	2
1	1	1	1	2	1	1	2	1	2	2	2	2	1	1	2
1	1	1	1	1	1	1	1	1	2	2	2	2	2	1	2
1	1	1	1	1	1	1	2	2	2	2	2	2	1	1	2
1	1	1	1	1	1	1	2	1	2	2	2	2	2	1	2
1	1	1	1	1	1	1	2	1	2	2	1	2	1	1	2
1	1	1	1	1	1	1	1	1	2	2	2	2	1	1	2
1	1	1	1	1	1	1	2	2	2	2	2	2	2	1	1	2
1	1	1	1	2	1	1	1	1	2	2	2	2	1	1	2
1	1	1	1	1	1	2	2	1	2	2	1	2	1	1	1	2
1	1	1	1	2	1	1	1	1	2	2	2	2	1	1	2
1	1	1	1	2	2	2	1	1	2	2	2	2	1	1	1	2
1	1	1	1	1	1	1	2	1	2	1	2	2	1	1	2
1	1	1	1	2	2	1	2	1	2	2	2	2	1	1	2
1	1	1	1	1	1	1	1	1	2	2	2	2	1	1	2
1	1	1	1	2	1	2	2	1	2	2	2	2	2	1	1	2
1	1	1	1	1	1	1	2	2	2	2	2	2	1	1	2
1	1	1	1	2	1	2	2	1	2	2	2	2	1	1	2
1	1	1	1	1	1	2	1	1	2	2	2	2	1	1	2
1	1	1	1	1	1	2	2	1	2	2	2	2	1	1	2
1	1	1	1	2	2	2	1	1	2	2	2	2	1	1	2
1	1	1	1	2	1	2	1	2	2	2	2	2	1	1	2
1	1	1	1	2	1	1	1	1	2	2	2	2	1	1	2
1	1	1	1	2	1	2	1	1	2	2	2	2	1	1	2
1	1	1	1	2	1	1	1	1	2	2	2	2	1	1	2
1	1	1	1	1	1	2	2	2	2	2	2	2	1	1	2
1	1	1	1	2	1	2	2	1	2	2	2	2	1	1	2
1	1	1	1	1	1	1	2	1	2	2	2	2	1	1	1	2
1	1	1	1	2	1	1	2	1	2	2	2	2	2	1	1	2
1	1	1	1	1	1	1	2	2	2	2	2	2	1	1	2
1	1	1	1	1	1	2	2	2	2	2	2	2	1	1	2
1	1	1	1	1	1	2	2	1	2	2	2	2	1	1	2
1	1	1	1	1	1	2	2	2	2	2	2	2	1	1	1	2
1	1	1	1	1	1	1	2	2	2	2	2	2	2	1	2
1	1	1	1	2	1	1	2	1	2	2	2	2	1	1	1	2
1	1	1	1	2	1	1	2	1	2	2	2	2	1	1	1	2
1	1	1	1	1	1	1	2	1	2	2	2	2	1	1	2
1	1	1	1	1	1	1	1	1	2	2	2	2	1	1	2
1	1	1	1	2	1	2	1	1	2	2	2	2	1	1	2
1	1	1	1	1	1	1	2	1	2	2	2	2	1	1	2
1	1	1	1	1	1	1	2	1	2	2	2	2	1	1	2
1	1	1	1	2	2	2	2	2	2	2	2	2	1	1	2
1	1	1	1	1	1	2	2	2	2	2	2	2	1	1	2
1	1	1	1	2	1	1	1	2	2	2	2	2	1	1	2
1	1	1	1	2	1	1	2	1	2	2	2	2	1	1	2
1	1	1	1	2	1	1	1	2	2	2	2	2	1	1	2
1	1	1	1	1	1	1	2	1	2	2	2	2	1	1	2
1	1	1	1	1	1	1	2	1	2	2	2	2	1	1	2
1	1	1	1	1	1	1	2	2	2	2	2	2	1	1	2
1	1	1	1	2	1	2	1	1	2	2	2	2	1	1	2
1	1	1	1	2	1	1	2	1	2	2	2	2	1	1	2
1	1	1	1	2	1	2	1	1	2	2	2	2	1	1	2
1	1	1	1	1	1	1	2	1	2	2	2	2	1	1	2
1	1	1	1	1	1	2	2	1	2	2	2	2	2	1	2
1	1	1	1	1	1	1	2	1	2	2	2	2	1	1	2
1	1	1	1	1	2	1	2	1	2	2	2	2	1	1	2
1	1	1	1	2	2	1	1	1	2	2	2	2	2	1	2
1	1	1	1	1	1	2	1	1	2	2	2	2	1	1	2
1	1	1	1	1	1	1	2	1	2	2	2	2	1	1	2
1	1	1	1	2	1	1	2	1	2	2	2	2	1	1	2
1	1	1	1	2	1	2	2	1	2	2	2	2	1	1	2
1	1	1	1	1	1	1	2	1	2	2	2	2	1	1	2
1	1	1	1	1	1	2	2	2	2	2	2	2	1	1	2
1	1	1	1	2	2	2	1	2	2	2	2	2	1	1	2
1	1	1	1	2	1	1	2	1	2	2	2	2	2	1	2
1	1	1	1	2	1	1	2	1	2	2	2	2	1	1	2
1	1	1	1	2	1	1	2	1	2	2	2	2	1	1	2
1	1	1	1	2	1	1	2	1	2	2	2	2	1	1	2
1	1	1	1	2	1	1	2	2	2	2	2	2	2	1	2
1	1	1	1	1	1	1	1	1	2	2	2	2	1	1	2
1	1	1	1	2	1	1	2	1	2	2	2	2	1	1	2
1	1	1	1	1	2	2	2	1	2	2	2	2	2	1	2
1	1	1	1	2	1	2	2	2	2	2	2	2	1	1	2
1	1	1	1	2	1	1	2	1	2	2	2	2	1	1	2
1	1	1	1	1	1	2	2	1	2	2	2	2	1	1	2
1	1	1	1	2	1	1	2	1	2	2	2	2	1	1	2
1	1	1	1	1	1	1	2	1	2	2	2	2	1	1	2
1	1	1	1	1	1	1	2	1	2	2	2	2	1	1	2
1	1	1	1	1	1	1	2	1	2	2	2	2	2	1	1	2
1	1	1	1	2	1	1	1	1	2	2	2	2	1	1	2
1	1	1	1	2	1	1	2	1	2	2	2	2	1	1	2
1	1	1	1	2	1	2	2	1	2	2	2	2	1	1	2
1	1	1	1	2	1	1	1	1	2	2	2	2	1	1	1	2
1	1	1	1	1	1	1	2	2	2	2	2	2	1	1	2
1	1	1	1	1	1	1	1	1	2	2	2	2	1	1	1	2
1	1	1	1	1	2	1	2	2	2	2	2	2	1	1	1	2
1	1	1	1	2	1	1	2	1	2	2	2	2	1	1	1	2
1	1	1	1	2	1	2	2	1	2	2	2	2	1	1	2
1	1	1	1	2	1	1	1	1	2	2	2	2	1	1	2
1	1	1	1	1	1	1	2	1	2	2	2	2	1	1	2
1	1	1	1	1	1	1	2	1	2	2	2	2	2	1	2
1	1	1	1	2	1	2	2	1	2	1	2	2	1	1	2
1	1	1	1	2	1	1	2	2	2	2	2	2	1	1	1	2
1	1	1	1	1	2	1	2	1	2	2	2	2	1	1	2
1	1	1	1	2	1	1	2	2	2	2	2	2	1	1	2
1	1	1	1	2	1	1	2	1	2	2	2	2	1	1	1	2
1	1	1	1	2	1	1	2	1	2	2	2	2	1	1	2
1	1	1	1	2	1	1	2	1	2	2	2	2	1	1	2
1	1	1	1	1	1	1	2	1	2	2	2	2	1	1	2
1	1	1	1	1	1	1	2	1	2	2	2	2	1	1	2
1	1	1	1	2	1	1	1	1	2	2	2	2	1	1	2
1	1	1	1	2	1	1	2	1	2	2	2	2	1	1	2
1	1	1	1	2	2	1	1	1	2	2	2	2	2	1	1	2
1	1	1	1	2	1	2	2	2	2	2	2	2	1	1	2
1	1	1	1	2	1	1	2	1	2	2	2	2	2	1	2
1	1	1	1	1	1	1	2	1	2	2	2	2	1	1	1	2
1	1	1	1	2	1	1	2	1	2	2	2	2	1	1	2
1	1	1	1	2	1	1	1	1	2	2	2	2	1	1	2
1	1	1	1	1	1	2	2	1	2	2	2	2	1	1	1	2
1	1	1	1	1	1	1	1	1	2	2	2	2	1	1	2
1	1	1	1	1	1	1	2	1	2	2	2	2	1	1	1	2
1	1	1	1	2	1	2	2	2	2	2	2	2	1	1	1	2
1	1	1	1	1	1	1	2	1	2	2	2	2	2	1	1	2
1	1	1	1	1	1	1	2	2	2	2	2	2	1	1	2
1	1	1	1	2	1	1	1	1	2	2	2	2	1	1	2
1	1	1	1	1	1	1	1	1	2	2	2	2	1	1	1	2
1	1	1	1	1	1	1	1	1	2	2	2	2	1	1	2
1	1	1	1	1	1	2	2	2	2	2	2	2	1	2	1	2
1	1	1	1	1	1	2	2	2	2	2	2	2	1	2	2
1	1	1	1	1	1	1	2	2	2	2	2	2	2	2	2
1	1	1	1	1	1	1	2	1	2	2	2	2	1	2	2
1	1	1	1	1	1	1	2	1	2	2	2	2	1	2	2
1	1	1	1	2	1	1	2	1	2	2	2	2	1	2	2
1	1	1	1	1	1	1	2	1	2	2	2	2	2	2	2
1	1	1	1	2	2	1	2	1	2	2	2	2	2	2	2
1	1	1	1	1	1	1	1	2	2	2	2	2	1	2	2
1	1	1	1	2	2	1	2	2	2	2	2	2	2	2	2
1	1	1	1	1	1	1	2	1	2	2	2	2	2	2	1	2
1	1	1	1	1	1	1	2	1	2	2	2	2	2	2	1	2
1	1	1	1	1	1	1	2	1	2	2	2	2	1	2	1	2
1	1	1	1	1	2	2	2	2	2	2	2	2	2	2	1	2
1	1	1	1	2	2	2	2	2	2	2	2	2	1	2	2
1	1	1	1	1	1	2	2	1	2	2	2	2	1	2	2
1	1	1	1	1	1	1	2	1	2	2	2	2	1	2	2
1	1	1	1	1	1	1	2	1	2	2	2	2	1	2	2
1	1	1	1	1	1	1	2	1	2	2	2	2	1	2	2
1	1	1	1	1	1	1	2	1	2	2	2	2	1	2	2
1	1	1	1	1	1	1	2	1	2	2	2	2	1	2	1	2
1	1	1	1	1	1	1	2	1	2	2	2	2	2	2	2
1	1	1	1	1	1	1	2	1	2	2	2	2	1	2	2
1	1	1	1	1	1	1	2	2	2	2	2	2	1	2	2
1	1	1	1	1	1	1	1	1	2	2	2	2	2	2	1	2

## Sheet: post-lec-data
Patient information								Clinical information
name	F.N	DOB	Gender	Hospital	Ward	Name	contact	diagnosis	Family H	Acute thr.	Anticoag	other med	Col.time	TBH	POSTIVE	Con.com
1	1	1	1	1	1	2	2	2	2	2	2	2	2	2	2
1	1	1	1	1	1	2	2	2	2	2	2	2	2	2	1	2
1	1	1	1	1	1	2	2	2	2	2	2	2	2	2	2
1	1	1	1	1	1	2	2	2	2	2	2	2	2	2	2
1	1	1	1	1	1	1	1	1	2	2	2	2	1	2	1	2
1	1	1	1	1	1	1	2	1	2	2	2	2	1	2	2
1	1	1	1	1	1	1	2	2	2	2	2	2	2	2	2
1	1	1	1	1	1	1	2	1	2	2	2	2	1	2	2
1	1	1	1	1	1	1	2	1	2	2	2	2	1	2	2
1	1	1	1	1	1	1	2	1	2	2	2	2	1	2	2
1	1	1	1	1	1	1	2	1	2	1	2	2	1	2	2
1	1	1	1	1	1	1	2	1	2	2	2	2	1	2	2
1	1	1	1	1	1	1	2	1	2	2	2	2	1	2	1	2
1	1	1	1	1	1	1	1	2	2	2	2	2	1	2	2
1	1	1	1	1	1	1	1	1	2	2	2	2	1	1	2
1	1	1	1	1	1	1	2	1	2	2	2	2	1	1	2
1	1	1	1	1	1	2	2	1	2	2	2	2	1	1	2
1	1	1	1	2	1	1	2	1	2	2	2	2	1	1	2
1	1	1	1	1	1	1	2	1	2	2	2	2	1	1	2
1	1	1	1	1	1	2	2	1	2	2	2	2	2	1	2
1	1	1	1	1	1	1	1	2	2	2	2	2	1	1	2
1	1	1	1	1	1	1	2	1	2	2	2	2	1	1	2
1	1	1	1	2	1	1	2	1	2	2	2	2	1	1	2
1	1	1	1	1	1	1	2	1	2	2	2	2	1	1	2
1	1	1	1	1	1	2	2	1	2	2	2	2	1	1	1	2
1	1	1	1	1	1	2	2	1	2	2	2	2	1	1	2
1	1	1	1	1	1	1	2	1	2	2	2	2	1	2	2
1	1	1	1	2	2	1	2	2	2	2	2	2	2	1	2
1	1	1	1	1	1	1	2	1	2	2	2	2	1	1	2
1	1	1	1	2	1	1	1	1	2	2	2	2	1	1	2
1	1	1	1	2	1	1	2	1	2	2	2	2	1	1	2
1	1	1	1	2	1	2	2	1	2	2	2	2	1	1	2
1	1	1	1	2	1	1	2	1	2	2	2	2	1	1	2
1	1	1	1	2	1	1	1	1	2	2	2	2	2	1	2
1	1	1	1	1	1	1	2	1	2	2	2	2	1	1	1	2
1	1	1	1	2	1	1	2	1	2	2	2	2	1	1	2
1	1	1	1	2	1	1	2	1	2	2	2	2	1	1	2
1	1	1	1	1	1	1	2	1	2	2	2	2	1	1	2
1	1	1	1	1	1	1	2	1	2	2	2	2	1	1	2
1	1	1	1	1	2	1	2	1	2	2	2	2	1	1	2
1	1	1	1	1	1	1	2	1	1	2	2	2	1	1	2
1	1	1	1	1	1	1	2	1	2	2	2	2	1	1	2
1	1	1	1	2	1	1	2	1	2	2	2	2	1	1	2
1	1	1	1	1	1	1	2	1	2	2	2	2	2	1	2
1	1	1	1	2	1	1	1	1	2	2	2	2	1	1	2
1	1	1	1	2	1	1	1	1	2	2	2	2	1	1	2
1	1	1	1	2	1	1	2	1	2	2	2	2	1	1	2
1	1	1	1	2	1	1	2	1	2	2	2	2	1	1	2
1	1	1	1	2	1	1	2	1	2	2	2	2	1	1	2
1	1	1	1	2	1	1	2	1	2	2	2	2	1	1	2
1	1	1	1	2	1	1	1	1	2	2	2	2	1	1	2
1	1	1	1	1	1	1	2	1	2	2	2	2	1	1	1	2
1	1	1	1	2	1	1	1	1	2	2	2	2	1	1	2
1	1	1	1	2	1	1	2	2	2	2	2	2	2	1	1	2
1	1	1	1	1	1	1	2	1	2	2	2	2	1	1	2
1	1	1	1	1	2	2	2	1	2	2	2	2	1	1	1	2
1	1	1	1	1	1	1	1	1	2	2	2	2	1	1	2
1	1	1	1	1	1	1	1	1	2	2	2	2	2	1	1	2
1	1	1	1	2	1	1	1	1	2	2	2	2	1	1	2
1	1	1	1	2	1	1	2	2	2	2	2	2	1	1	1	2
1	1	1	1	2	1	1	2	1	2	2	2	2	1	1	2
1	1	1	1	2	1	1	1	1	2	2	2	2	1	1	2
1	1	1	1	2	1	2	1	1	2	2	2	2	1	1	2
1	1	1	1	1	1	1	2	1	2	2	2	2	1	1	2
1	1	1	1	1	1	1	2	1	2	2	2	2	2	1	2
1	1	1	1	1	1	2	2	1	2	2	2	2	1	1	2
1	1	1	1	2	1	2	2	1	2	2	2	2	1	1	2
1	1	1	1	2	1	1	2	1	2	2	2	2	1	1	2
1	1	1	1	2	1	1	1	1	2	2	2	2	1	1	2
1	1	1	1	1	1	1	1	2	2	2	2	2	1	2	2
1	1	1	1	2	1	2	2	1	2	2	2	2	1	1	2
1	1	1	1	1	1	1	2	1	2	2	2	2	2	1	2
1	1	1	1	2	1	1	2	1	2	2	2	2	1	1	2
1	1	1	1	2	1	1	2	1	2	2	2	2	1	1	2
1	1	1	1	2	1	1	1	1	2	2	2	2	1	1	2
1	1	1	1	2	1	1	2	2	2	2	2	2	1	1	2
1	1	1	1	1	1	1	1	1	2	1	2	1	1	1	2
1	1	1	1	1	1	1	2	1	2	2	2	2	1	1	2
1	1	1	1	1	1	1	2	1	2	2	1	2	1	1	1	1
1	1	1	1	1	1	2	1	2	2	2	2	2	2	1	2
1	1	1	1	1	1	1	2	2	2	2	2	2	2	1	2
1	1	1	1	2	1	2	2	2	2	2	2	2	2	1	1	2
1	1	1	1	1	1	1	1	1	2	2	2	2	2	1	2
1	1	1	1	1	1	1	2	1	2	2	2	2	1	1	2
1	1	1	1	1	1	1	2	2	2	2	2	2	1	1	1	2
1	1	1	1	1	1	1	2	1	2	2	2	2	2	1	2
1	1	1	1	1	1	1	2	1	2	2	2	2	1	1	1	2
1	1	1	1	1	1	1	1	1	2	2	2	2	2	1	2
1	1	1	1	1	1	1	2	1	2	2	2	2	1	1	1	2
1	1	1	1	1	1	2	2	1	2	2	2	2	1	1	2
1	1	1	1	1	1	1	2	1	2	2	2	2	1	1	1	2
1	1	1	1	1	1	1	2	1	2	2	2	2	2	1	2
1	1	1	1	2	1	1	1	1	2	2	2	2	1	1	2
1	1	1	1	2	1	1	1	1	2	2	2	2	1	1	2
1	1	1	1	2	2	1	1	1	2	2	2	2	1	1	2
1	1	1	1	1	1	1	2	2	2	2	1	2	1	1	1	2
1	1	1	1	1	2	1	2	2	2	2	2	2	1	1	2
1	1	1	1	2	1	1	1	1	2	2	2	2	1	1	2
1	1	1	1	1	1	1	2	2	2	2	2	2	2	1	2
1	1	1	1	2	1	1	1	1	2	2	2	2	1	1	2
1	1	1	1	1	1	1	2	1	2	2	2	2	1	1	2
1	1	1	1	2	1	1	1	1	2	2	2	2	1	1	2
1	1	1	1	1	1	1	1	1	2	2	2	2	1	1	2
1	1	1	1	1	1	1	2	1	2	2	2	2	2	1	2
1	1	1	1	1	1	1	2	2	2	2	2	2	2	1	2
1	1	1	1	1	1	1	2	1	2	2	2	2	1	1	2
1	1	1	1	2	1	1	1	1	2	2	2	2	2	1	2
1	1	1	1	1	1	1	1	1	2	2	2	2	1	1	2
1	1	1	1	1	1	1	2	1	2	2	2	2	1	1	2
1	1	1	1	2	1	1	2	1	2	2	2	2	1	1	2
1	1	1	1	1	1	1	1	1	2	2	2	2	1	1	2
1	1	1	1	1	1	1	1	1	2	2	2	2	1	1	2
1	1	1	1	1	1	1	2	2	2	2	2	2	1	1	2
1	1	1	1	1	1	1	2	1	2	2	2	2	1	1	2
1	1	1	1	1	1	1	1	1	2	2	2	2	2	1	1	2
1	1	1	1	2	1	1	2	1	2	2	2	2	1	1	2
1	1	1	1	1	1	1	2	1	2	2	2	2	1	1	2
1	1	1	1	2	1	1	2	1	2	2	2	2	1	1	2
1	1	1	1	2	1	1	2	1	2	2	2	2	1	1	2
1	1	1	1	2	1	1	2	1	2	2	2	2	1	1	2
1	1	1	1	2	1	1	2	1	2	2	2	2	1	1	2
1	1	1	1	2	1	1	1	1	2	2	2	2	1	1	2
1	1	1	1	2	1	1	2	1	2	2	2	2	1	1	2
1	1	1	1	2	1	1	2	2	2	2	2	2	1	1	2
1	1	1	1	1	1	1	2	1	2	2	2	2	2	1	2
1	1	1	1	2	2	1	2	1	2	2	2	2	1	1	2
1	1	1	1	1	1	1	2	1	2	2	2	2	1	1	2
1	1	1	1	1	1	1	2	1	2	2	2	2	1	1	2
1	1	1	1	2	1	1	1	1	2	2	2	2	1	1	2
1	1	1	1	2	1	1	2	1	2	2	2	2	2	1	1	2
1	1	1	1	1	2	1	2	1	2	2	2	2	1	2	2
1	1	1	1	1	1	1	2	2	2	2	2	2	1	2	2
1	1	1	1	1	1	1	2	1	2	2	2	2	1	2	2
1	1	1	1	1	1	2	2	2	2	2	2	2	1	2	2
1	1	1	1	1	1	1	2	1	2	2	2	2	1	2	1	2
1	1	1	1	1	1	1	2	2	2	2	2	2	2	2	2
1	1	1	1	1	2	1	2	2	2	2	2	2	1	2	2
1	1	1	1	1	1	1	2	1	2	2	2	2	2	2	2
1	1	1	1	1	2	1	2	1	2	2	2	2	1	2	2
1	1	1	1	2	1	1	2	2	2	2	2	2	1	2	2
1	1	1	1	2	1	1	2	2	2	2	2	2	1	2	1	2
1	1	1	1	1	1	1	2	1	2	2	2	2	1	2	2
1	1	1	1	1	1	1	2	1	2	2	2	2	1	2	1	2
1	1	1	1	1	1	1	2	1	2	2	2	2	1	2	2
1	1	1	1	1	1	1	2	2	2	2	2	2	1	2	2
1	1	1	1	1	1	1	2	1	2	2	2	2	2	2	1	2
